# Supplementary material for: An Unavoidable Mind-Set Reversal: Consciousness in Vision Science
Source: Brain Sci. 2024 Jul 22;14(7):735. doi: 10.3390/brainsci14070735 (PMC11274483; doi:10.3390/brainsci14070735)
Supplement: Supplementary file 1 [file brainsci-14-00735-s001.zip]

Archive with 1 entries (1 files):
- brainsci-3067835-supplementary.pptx
